# Supplementary material for: Brown Seaweed Food Supplementation: Effects on Allergy and Inflammation and Its Consequences
Source: Nutrients. 2021 Jul 29;13(8):2613. doi: 10.3390/nu13082613 (PMC8398742; doi:10.3390/nu13082613)
Supplement: Supplementary file 1 [file nutrients-13-02613-s001.zip]

Archive with 1 entries (1 files):
- nutrients-1303544-supplementary.pdf
